# Supplementary material for: The Effects of One Anastomosis Gastric Bypass Surgery on the Gastrointestinal Tract
Source: Nutrients. 2022 Jan 12;14(2):304. doi: 10.3390/nu14020304 (PMC8778673; doi:10.3390/nu14020304)
Supplement: Supplementary file 1 [file nutrients-14-00304-s001.zip]

Archive with 13 entries (13 files):
- Figure S1.pdf
- Figure S2.pdf
- Figure S3.pdf
- Figure S4.pdf
- Figure S5.pdf
- Figure S6.pdf
- Figure S7.pdf
- Methods S1.pdf
- Table S1.pdf
- Table S2.pdf
- Table S3.pdf
- Table S4.pdf
- Table S5.pdf
